# Supplementary material for: Quantifying Mosaic Development: Towards an Evo-Devo Postmodern Synthesis of the Evolution of Development via Differentiation Trees of Embryos
Source: Biology (Basel). 2016 Aug 18;5(3):33. doi: 10.3390/biology5030033 (PMC5037352; doi:10.3390/biology5030033)
Supplement: Supplementary file 1 [file biology-05-00033-s001.zip]

Archive with 13 entries (12 files):
- biology-127827-supplementry - final/
- biology-127827-supplementry - final/Fig S1A C-intestinalis-full-tree-basic-colors.png
- biology-127827-supplementry - final/Fig S1B C-intestinalis-full-tree-no-tissue.png
- biology-127827-supplementry - final/Fig S2A C-elegans-full-differentiation-tree-basic-colors.png
- biology-127827-supplementry - final/Fig S2B C-elegans-full-differentation-tree-no-tissue.png
- biology-127827-supplementry - final/Fig S3.png
- biology-127827-supplementry - final/Fig S4.png
- biology-127827-supplementry - final/Table S1.docx
- biology-127827-supplementry - final/Table-S2.xlsx
- biology-127827-supplementry - final/Table-S3.xlsx
- biology-127827-supplementry - final/Table-S4.xlsx
- biology-127827-supplementry - final/Table-S5.xlsx
- biology-127827-supplementry - final/Table-S6.xlsx
