# Supplementary material for: Quantifying Mosaic Development: Towards an Evo-Devo Postmodern Synthesis of the Evolution of Development via Differentiation Trees of Embryos
Source: Biology (Basel). 2016 Aug 18;5(3):33. doi: 10.3390/biology5030033 (PMC5037352; doi:10.3390/biology5030033)
Supplement: Supplementary file 1 [file biology-05-00033-s001.zip › biology-127827-supplementry - final/Table-S4.xlsx]

## Sheet: C-Intestinalis-diff-code
Table S4. Excel spreadsheets, of Ciona lineage code, Ciona differentiation code, Ciona CAST code, and frequency counts and probabilities for Hamming distances per subtree.
Nomenclature	Hamming Distance	Lineage Depth	Differentiation Code	Lineage Code
A3	1	2	[01]	[11]
A3*	0	2	[00]	[00]
A4.1	1	3	[101]	[111]
A4.1*	1	3	[100]	[000]
a4.2	3	3	[001]	[110]
a4.2*	1	3	[000]	[001]
A5.1	1	4	[1101]	[1111]
A5.1*	1	4	[0100]	[0000]
A5.2	3	4	[0101]	[1110]
A5.2*	3	4	[1100]	[0001]
a5.3	2	4	[0000]	[1001]
a5.3*	0	4	[0010]	[0010]
a5.4	1	4	[1001]	[1000]
a5.4*	3	4	[1000]	[0011]
A6.1	2	5	[01101]	[11111]
A6.1*	1	5	[00100]	[00000]
A6.2	2	5	[11101]	[11110]
A6.2*	3	5	[10100]	[00001]
A6.3	2	5	[00101]	[11101]
A6.3*	3	5	[01100]	[00010]
A6.4	2	5	[10101]	[11100]
A6.4*	5	5	[11100]	[00011]
a6.5	3	5	[00001]	[11011]
a6.5*	1	5	[00000]	[00100]
a6.6	3	5	[10001]	[11010]
a6.6*	3	5	[10000]	[00101]
a6.7	1	5	[01001]	[11001]
a6.7*	3	5	[01000]	[00110]
a6.8	1	5	[11001]	[11000]
a6.8*	5	5	[11000]	[00111]
A7.1	3	6	[001101]	[111111]
A7.1*	1	6	[000100]	[000000]
a7.10	4	6	[100001]	[011011]
a7.10*	1	6	[100000]	[100100]
a7.11	3	6	[010001]	[111010]
a7.11*	2	6	[010000]	[000101]
a7.12	3	6	[110001]	[011010]
a7.12*	2	6	[110000]	[100101]
a7.13	2	6	[001001]	[111001]
a7.13*	2	3	[001000]	[000110]
a7.14	2	6	[101001]	[011001]
a7.14*	3	6	[101000]	[100110]
a7.15	0	6	[111001]	[111000]
a7.15*	5	6	[011000]	[000111]
a7.16	1	6	[011001]	[011000]
a7.16*	5	6	[111000]	[100111]
A7.2	3	6	[101101]	[011111]
A7.2*	1	6	[100100]	[100000]
A7.3	0	6	[111101]	[111101]
A7.3*	3	6	[010100]	[000001]
A7.4	2	6	[011101]	[011110]
A7.4*	3	6	[110100]	[100001]
A7.5	2	6	[100101]	[111101]
A7.5*	3	6	[001100]	[000010]
A7.6	2	6	[000101]	[011101]
A7.6*	3	6	[101100]	[100010]
A7.7	2	6	[010101]	[111100]
A7.7*	4	6	[011100]	[000011]
A7.8	2	6	[110101]	[011100]
A7.8*	4	6	[111100]	[100011]
a7.9	4	6	[000001]	[111011]
a7.9*	1	6	[000000]	[000100]
A8.11	3	7	[1100101]	[1011101]
A8.11*	3	7	[1101100]	[0100010]
A8.12	3	7	[0100101]	[0011101]
A8.12*	3	7	[0101100]	[1100010]
A8.13	3	7	[0010101]	[1111100]
A8.13*	3	7	[0011100]	[0000011]
A8.14	3	7	[1010101]	[0111100]
A8.14*	3	7	[1011100]	[1000011]
A8.15	3	7	[0110101]	[1011100]
A8.15*	3	7	[0111100]	[0100011]
A8.16	3	7	[1110101]	[0011100]
A8.16*	3	7	[1111100]	[1100011]
a8.17	4	7	[0000001]	[1111011]
a8.17*	1	7	[0000000]	[0000100]
a8.18	4	7	[1000001]	[0111011]
a8.18*	1	7	[1000000]	[1000100]
a8.19	4	7	[0100001]	[1011011]
a8.19*	1	7	[0100000]	[0100100]
a8.20	4	7	[1100001]	[0011011]
a8.20*	1	7	[1100000]	[1100100]
a8.21	2	7	[1010001]	[1111010]
a8.21*	2	7	[0010000]	[0000101]
a8.22	2	7	[0010001]	[0111010]
a8.22*	2	7	[1010000]	[1000101]
a8.23	2	7	[1110001]	[1011010]
a8.23*	2	7	[0110000]	[0100101]
a8.24	2	7	[0110001]	[0011010]
a8.24*	2	7	[1110000]	[1100101]
a8.25	3	7	[0001001]	[1111001]
a8.25*	3	7	[0001000]	[0000110]
a8.26	3	7	[1001001]	[0111001]
a8.26*	4	7	[1001000]	[0100110]
a8.27	3	7	[0101001]	[1011001]
a8.27*	3	7	[0101000]	[0100110]
a8.28	3	7	[1101001]	[0011001]
a8.28*	3	7	[1101000]	[1100110]
a8.29	1	7	[0111001]	[1111000]
a8.29*	5	7	[0011000]	[0000111]
a8.30	2	7	[1111001]	[0111000]
a8.30*	5	7	[1011000]	[1000111]
a8.31	2	7	[0011001]	[1011000]
a8.31*	5	7	[0111000]	[0100111]
a8.32	2	7	[1011001]	[0011000]
a8.32*	5	7	[1111000]	[1100111]
A8.5	0	7	[1111101]	[1111110]
A8.6	0	7	[0111101]	[0111110]
A8.7	3	7	[0011101]	[1011110]
A8.7*	3	7	[0010100]	[0100000]
A8.8	3	7	[1011101]	[0011110]
A8.8*	3	7	[1010100]	[1100001]
AB2	0	1	[1]	[1]
AB2*	0	1	[0]	[0]
B3	1	2	[11]	[10]
B3*	2	2	[10]	[01]
B4.1	1	3	[111]	[101]
B4.1*	1	3	[110]	[010]
b4.2	3	3	[011]	[100]
b4.2*	1	3	[010]	[011]
B5.1	2	4	[0111]	[1011]
B5.1*	2	4	[1110]	[0100]
B5.2	2	4	[1111]	[1010]
B5.2*	2	4	[0110]	[0101]
b5.3	3	4	[0011]	[1101]
b5.3*	1	4	[0010]	[0110]
b5.4	3	4	[1011]	[1100]
b5.4*	3	4	[1010]	[0111]
B6.1	1	5	[00111]	[10111]
B6.1*	2	5	[01110]	[01000]
B6.2	1	5	[10111]	[10110]
B6.2*	4	5	[11110]	[01001]
B6.3	3	5	[01111]	[10101]
B6.3*	2	5	[00110]	[01010]
B6.4	3	5	[11111]	[10100]
B6.4*	4	5	[10110]	[01011]
b6.5	0	5	[10011]	[10011]
b6.5*	4	5	[10010]	[01100]
b6.6	2	5	[00011]	[10010]
b6.6*	4	5	[00010]	[01101]
b6.7	3	5	[01011]	[10001]
b6.7*	1	5	[01010]	[01110]
b6.8	3	5	[11011]	[10000]
b6.8*	3	5	[11010]	[01111]
B7.1	2	6	[000111]	[110111]
B7.1*	2	6	[001110]	[001000]
b7.10	1	6	[110011]	[010011]
b7.10*	3	6	[100010]	[101100]
b7.11	2	6	[000011]	[110010]
b7.11*	4	6	[010010]	[001101]
b7.12	2	6	[100011]	[010010]
b7.12*	4	6	[110010]	[101101]
b7.13	4	6	[001011]	[110001]
b7.13*	1	6	[001010]	[001110]
b7.14	4	6	[101011]	[010001]
b7.14*	1	6	[101010]	[101110]
b7.15	2	6	[111011]	[110000]
b7.15*	2	6	[011010]	[001111]
b7.16	3	6	[011011]	[010000]
b7.16*	3	6	[111010]	[101111]
B7.2	2	6	[100111]	[010111]
B7.2*	2	6	[101110]	[101000]
B7.3	1	6	[010111]	[110110]
B7.3*	3	6	[011110]	[001001]
B7.4	1	6	[110111]	[010110]
B7.4*	3	6	[111110]	[101001]
B7.5	4	6	[1010111]	[110101]
B7.5*	2	6	[1011110]	[001010]
B7.6	4	6	[0010111]	[010101]
B7.6*	2	6	[0011110]	[101010]
B7.7	4	6	[0110111]	[110100]
B7.7*	2	6	[0111110]	[001011]
B7.8	4	6	[1110111]	[010100]
B7.8*	4	6	[1111110]	[101011]
b7.9	1	6	[010011]	[110011]
b7.9*	3	6	[000010]	[001100]
b8.17	1	7	[0010011]	[1010011]
b8.17*	2	7	[0000010]	[0001100]
b8.18	1	7	[1010011]	[0010011]
b8.18*	2	7	[1000010]	[1001100]
b8.19	2	7	[0110011]	[1010011]
b8.19*	2	7	[0100010]	[0101100]
b8.20	2	7	[1110011]	[0010011]
b8.20*	2	7	[1100010]	[1101100]
b8.21	3	7	[0000011]	[1110010]
b8.21*	3	7	[0010010]	[0001101]
b8.22	3	7	[1000011]	[0110010]
b8.22*	3	7	[1010010]	[1001101]
b8.23	3	7	[0100011]	[1010010]
b8.23*	3	7	[0110010]	[0101101]
b8.24	3	7	[1100011]	[0010010]
b8.24*	3	7	[1110010]	[1101101]
b8.25	4	7	[0001011]	[1110001]
b8.25*	1	7	[0001010]	[0001110]
b8.26	4	7	[1001011]	[0110001]
b8.26*	1	7	[1001010]	[1001110]
b8.27	5	7	[0101011]	[1010001]
b8.27*	1	7	[0101010]	[0101110]
b8.28	5	7	[1101011]	[0010001]
b8.28*	1	7	[1101010]	[1101110]
b8.29	2	7	[0111011]	[1110000]
b8.29*	3	7	[0011010]	[0001111]
b8.30	2	7	[1111011]	[0110000]
b8.30*	3	7	[1011010]	[1001111]
b8.31	2	7	[0011011]	[1010000]
b8.31*	2	7	[0111010]	[0101111]
b8.32	4	7	[1011011]	[0010000]
b8.32*	2	7	[1111001]	[1101111]
B8.5*	2	7	[100110]	[0001001]
B8.6*	2	7	[000110]	[1001001]

## Sheet: C-intestinalis CAST code
Nomenclature	Lineage Depth	Differentiation Code	Lineage Code	CAST Code -- Differentiation Code	CAST Code -- Lineage Code
A3	B	CE	EE	B.CE	B.EE
A3*	B	CC	CC	B.CC	B.CC
A4.1	C	ECE	EEE	C.ECE	C.EEE
A4.1*	C	ECC	CCC	C.ECC	C.CCC
a4.2	C	CCE	EEC	C.CCE	C.EEC
a4.2*	C	CCC	CCE	C.CCC	C.CCE
A5.1	D	EECE	EEEE	D.EECE	D.EEEE
A5.1*	D	CECC	CCCC	D.CECC	D.CCCC
A5.2	D	CECE	EEEC	D.CECE	D.EEEC
A5.2*	D	EECC	CCCE	D.EECC	D.CCCE
a5.3	D	CCCC	ECCE	D.CCCC	D.ECCE
a5.3*	D	CCEC	CCEC	D.CCEC	D.CCEC
a5.4	D	ECCE	ECCC	D.ECCE	D.ECCC
a5.4*	D	ECCC	CCEE	D.ECCC	D.CCEE
A6.1	E	CEECE	EEEEE	E.CEECE	E.EEEEE
A6.1*	E	CCECC	CCCCC	E.CCECC	E.CCCCC
A6.2	E	EEECE	EEEEC	E.EEECE	E.EEEEC
A6.2*	E	ECECC	CCCCE	E.ECECC	E.CCCCE
A6.3	E	CCECE	EEECE	E.CCECE	E.EEECE
A6.3*	E	CEECC	CCCEC	E.CEECC	E.CCCEC
A6.4	E	ECECE	EEECC	E.ECECE	E.EEECC
A6.4*	E	EEECC	CCCEE	E.EEECC	E.CCCEE
a6.5	E	CCCCE	EECEE	E.CCCCE	E.EECEE
a6.5*	E	CCCCC	CCECC	E.CCCCC	E.CCECC
a6.6	E	ECCCE	EECEC	E.ECCCE	E.EECEC
a6.6*	E	ECCCC	CCECE	E.ECCCC	E.CCECE
a6.7	E	CECCE	EECCE	E.CECCE	E.EECCE
a6.7*	E	CECCC	CCEEC	E.CECCC	E.CCEEC
a6.8	E	EECCE	EECCC	E.EECCE	E.EECCC
a6.8*	E	EECCC	CCEEE	E.EECCC	E.CCEEE
A7.1	F	CCEECE	EEEEEE	F.CCEECE	F.EEEEEE
A7.1*	F	CCCECC	CCCCCC	F.CCCECC	F.CCCCCC
a7.10	F	ECCCCE	CEECEE	F.ECCCCE	F.CEECEE
a7.10*	F	ECCCCC	ECCECC	F.ECCCCC	F.ECCECC
a7.11	F	CECCCE	EEECEC	F.CECCCE	F.EEECEC
a7.11*	F	CECCCC	CCCECE	F.CECCCC	F.CCCECE
a7.12	F	EECCCE	CEECEC	F.EECCCE	F.CEECEC
a7.12*	F	EECCCC	ECCECE	F.EECCCC	F.ECCECE
a7.13	F	CCECCE	EEECCE	F.CCECCE	F.EEECCE
a7.13*	F	CCECCC	CCCEEC	F.CCECCC	F.CCCEEC
a7.14	F	ECECCE	CEECCE	F.ECECCE	F.CEECCE
a7.14*	F	ECECCC	ECCEEC	F.ECECCC	F.ECCEEC
a7.15	F	EEECCE	EEECCC	F.EEECCE	F.EEECCC
a7.15*	F	CEECCC	CCCEEE	F.CEECCC	F.CCCEEE
a7.16	F	EEECCC	CEECCC	F.EEECCC	F.CEECCC
a7.16*	F	EEECCC	ECCEEE	F.EEECCC	F.ECCEEE
A7.2	F	ECEECE	CEEEEE	F.ECEECE	F.CEEEEE
A7.2*	F	ECCECC	ECCCCC	F.ECCECC	F.ECCCCC
A7.3	F	EEEECE	EEEECE	F.EEEECE	F.EEEECE
A7.3*	F	CECECC	CCCCCE	F.CECECC	F.CCCCCE
A7.4	F	CEEECE	CEEEEC	F.CEEECE	F.CEEEEC
A7.4*	F	EECECC	ECCCCE	F.EECECC	F.ECCCCE
A7.5	F	ECCECE	EEEECE	F.ECCECE	F.EEEECE
A7.5*	F	CCEECC	CCCCEC	F.CCEECC	F.CCCCEC
A7.6	F	CCCECE	CEEECE	F.CCCECE	F.CEEECE
A7.6*	F	ECEECC	ECCCEC	F.ECEECC	F.ECCCEC
A7.7	F	CECECE	EEEECC	F.CECECE	F.EEEECC
A7.7*	F	CEEECC	CCCCEE	F.CEEECC	F.CCCCEE
A7.8	F	EECECE	CEEECC	F.EECECE	F.CEEECC
A7.8*	F	EEEECC	ECCCEE	F.EEEECC	F.ECCCEE
a7.9	F	CCCCCE	EEECEE	F.CCCCCE	F.EEECEE
a7.9*	F	CCCCCC	CCCECC	F.CCCCCC	F.CCCECC
A8.11	G	EECCECE	ECEEECE	G.EECCECE	G.ECEEECE
A8.11*	G	EECEECC	CECCCEC	G.EECEECC	G.CECCCEC
A8.12	G	CECCECE	CCEEECE	G.CECCECE	G.CCEEECE
A8.12*	G	CECEECC	EECCCEC	G.CECEECC	G.EECCCEC
A8.13	G	CCECECE	EEEEECC	G.CCECECE	G.EEEEECC
A8.13*	G	CCEEECC	CCCCCEE	G.CCEEECC	G.CCCCCEE
A8.14	G	ECECECE	CEEEECC	G.ECECECE	G.CEEEECC
A8.14*	G	ECEEECC	ECCCCEE	G.ECEEECC	G.ECCCCEE
A8.15	G	CEECECE	ECEEECC	G.CEECECE	G.ECEEECC
A8.15*	G	CEEEECC	CECCCEE	G.CEEEECC	G.CECCCEE
A8.16	G	EEECECE	CCEEECC	G.EEECECE	G.CCEEECC
A8.16*	G	EEEEECC	EECCCEE	G.EEEEECC	G.EECCCEE
a8.17	G	CCCCCCE	EEEECEE	G.CCCCCCE	G.EEEECEE
a8.17*	G	CCCCCCC	CCCCECC	G.CCCCCCC	G.CCCCECC
a8.18	G	ECCCCCE	CEEECEE	G.ECCCCCE	G.CEEECEE
a8.18*	G	ECCCCCC	ECCCECC	G.ECCCCCC	G.ECCCECC
a8.19	G	CECCCCE	ECEECEE	G.CECCCCE	G.ECEECEE
a8.19*	G	CECCCCC	CECCECC	G.CECCCCC	G.CECCECC
a8.20	G	EECCCCE	CCEECEE	G.EECCCCE	G.CCEECEE
a8.20*	G	EECCCCC	EECCECC	G.EECCCCC	G.EECCECC
a8.21	G	ECECCCE	EEEECEC	G.ECECCCE	G.EEEECEC
a8.21*	G	CCECCCC	CCCCECE	G.CCECCCC	G.CCCCECE
a8.22	G	CCECCCE	CEEECEC	G.CCECCCE	G.CEEECEC
a8.22*	G	ECECCCC	ECCCECE	G.ECECCCC	G.ECCCECE
a8.23	G	EEECCCE	ECEECEC	G.EEECCCE	G.ECEECEC
a8.23*	G	CEECCCC	CECCECE	G.CEECCCC	G.CECCECE
a8.24	G	CEECCCE	CCEECEC	G.CEECCCE	G.CCEECEC
a8.24*	G	EEECCCC	EECCECE	G.EEECCCC	G.EECCECE
a8.25	G	CCCECCE	EEEECCE	G.CCCECCE	G.EEEECCE
a8.25*	G	CCCECCC	CCCCEEC	G.CCCECCC	G.CCCCEEC
a8.26	G	ECCECCE	CEEECCE	G.ECCECCE	G.CEEECCE
a8.26*	G	ECCECCC	CECCEEC	G.ECCECCC	G.CECCEEC
a8.27	G	CECECCE	ECEECCE	G.CECECCE	G.ECEECCE
a8.27*	G	CECECCC	CECCEEC	G.CECECCC	G.CECCEEC
a8.28	G	EECECCE	CCEECCE	G.EECECCE	G.CCEECCE
a8.28*	G	EECECCC	EECCEEC	G.EECECCC	G.EECCEEC
a8.29	G	CEEECCE	EEEECCC	G.CEEECCE	G.EEEECCC
a8.29*	G	CCEECCC	CCCCEEE	G.CCEECCC	G.CCCCEEE
a8.30	G	EEEECCE	CEEECCC	G.EEEECCE	G.CEEECCC
a8.30*	G	ECEECCC	ECCCEEE	G.ECEECCC	G.ECCCEEE
a8.31	G	CCEECCE	ECEECCC	G.CCEECCE	G.ECEECCC
a8.31*	G	CEEECCC	CECCEEE	G.CEEECCC	G.CECCEEE
a8.32	G	ECEECCE	CCEECCC	G.ECEECCE	G.CCEECCC
a8.32*	G	EEEECCC	EECCEEE	G.EEEECCC	G.EECCEEE
A8.5	G	EEEEECE	EEEEEEC	G.EEEEECE	G.EEEEEEC
A8.6	G	CEEEECE	CEEEEEC	G.CEEEECE	G.CEEEEEC
A8.7	G	CCEEECE	ECEEEEC	G.CCEEECE	G.ECEEEEC
A8.7*	G	CCECECC	CECCCCC	G.CCECECC	G.CECCCCC
A8.8	G	ECEEECE	CCEEEEC	G.ECEEECE	G.CCEEEEC
A8.8*	G	ECECECC	EECCCCE	G.ECECECC	G.EECCCCE
AB2	A	E	E	A.E	A.E
AB2*	A	C	C	A.C	A.C
B3	B	EE	EC	B.EE	B.EC
B3*	B	EC	CE	B.EC	B.CE
B4.1	C	EEE	ECE	C.EEE	C.ECE
B4.1*	C	EEC	CEC	C.EEC	C.CEC
b4.2	C	CEE	ECC	C.CEE	C.ECC
b4.2*	C	CEC	CEE	C.CEC	C.CEE
B5.1	D	CEEE	ECEE	D.CEEE	D.ECEE
B5.1*	D	EEEC	CECC	D.EEEC	D.CECC
B5.2	D	EEEE	ECEC	D.EEEE	D.ECEC
B5.2*	D	CEEC	CECE	D.CEEC	D.CECE
b5.3	D	CCEE	EECE	D.CCEE	D.EECE
b5.3*	D	CCEC	CEEC	D.CCEC	D.CEEC
b5.4	D	ECEE	EECC	D.ECEE	D.EECC
b5.4*	D	ECEC	CEEE	D.ECEC	D.CEEE
B6.1	E	CCEEE	ECEEE	E.CCEEE	E.ECEEE
B6.1*	E	CEEEC	CECCC	E.CEEEC	E.CECCC
B6.2	E	ECEEE	ECEEC	E.ECEEE	E.ECEEC
B6.2*	E	EEEEC	CECCE	E.EEEEC	E.CECCE
B6.3	E	CEEEE	ECECE	E.CEEEE	E.ECECE
B6.3*	E	CCEEC	CECEC	E.CCEEC	E.CECEC
B6.4	E	EEEEE	ECECC	E.EEEEE	E.ECECC
B6.4*	E	ECEEC	CECEE	E.ECEEC	E.CECEE
b6.5	E	ECCEE	ECCEE	E.ECCEE	E.ECCEE
b6.5*	E	ECCEC	CEECC	E.ECCEC	E.CEECC
b6.6	E	CCCEE	ECCEC	E.CCCEE	E.ECCEC
b6.6*	E	CCCEC	CEECE	E.CCCEC	E.CEECE
b6.7	E	CECEE	ECCCE	E.CECEE	E.ECCCE
b6.7*	E	CECEC	CEEEC	E.CECEC	E.CEEEC
b6.8	E	EECEE	ECCCC	E.EECEE	E.ECCCC
b6.8*	E	EECEC	CEEEE	E.EECEC	E.CEEEE
B7.1	F	CCCEEE	EECEEE	F.CCCEEE	F.EECEEE
B7.1*	F	CCEEEC	CCECCC	F.CCEEEC	F.CCECCC
b7.10	F	EECCEE	CECCEE	F.EECCEE	F.CECCEE
b7.10*	F	ECCCEC	ECEECC	F.ECCCEC	F.ECEECC
b7.11	F	CCCCEE	EECCEC	F.CCCCEE	F.EECCEC
b7.11*	F	CECCEC	CCEECE	F.CECCEC	F.CCEECE
b7.12	F	ECCCEE	CECCEC	F.ECCCEE	F.CECCEC
b7.12*	F	EECCEC	ECEECE	F.EECCEC	F.ECEECE
b7.13	F	CCECEE	EECCCE	F.CCECEE	F.EECCCE
b7.13*	F	CCECEC	CCEEEC	F.CCECEC	F.CCEEEC
b7.14	F	ECECEE	CECCCE	F.ECECEE	F.CECCCE
b7.14*	F	ECECEC	ECEEEC	F.ECECEC	F.ECEEEC
b7.15	F	EEECEE	EECCCC	F.EEECEE	F.EECCCC
b7.15*	F	CEECEC	CCEEEE	F.CEECEC	F.CCEEEE
b7.16	F	CEECEE	CECCCC	F.CEECEE	F.CECCCC
b7.16*	F	EEECEC	ECEEEE	F.EEECEC	F.ECEEEE
B7.2	F	ECCEEE	CECEEE	F.ECCEEE	F.CECEEE
B7.2*	F	ECEEEC	ECECCC	F.ECEEEC	F.ECECCC
B7.3	F	CECEEE	EECEEC	F.CECEEE	F.EECEEC
B7.3*	F	CEEEEC	CCECCE	F.CEEEEC	F.CCECCE
B7.4	F	EECEEE	CECEEC	F.EECEEE	F.CECEEC
B7.4*	F	EEEEEC	ECECCE	F.EEEEEC	F.ECECCE
B7.5	F	ECECEEE	EECECE	F.ECECEEE	F.EECECE
B7.5*	F	ECEEEEC	CCECEC	F.ECEEEEC	F.CCECEC
B7.6	F	CCECEEE	CECECE	F.CCECEEE	F.CECECE
B7.6*	F	CCEEEEC	ECECEC	F.CCEEEEC	F.ECECEC
B7.7	F	CEECEEE	EECECC	F.CEECEEE	F.EECECC
B7.7*	F	CEEEEEC	CCECEE	F.CEEEEEC	F.CCECEE
B7.8	F	EEECEEE	CECECC	F.EEECEEE	F.CECECC
B7.8*	F	EEEEEEC	ECECEE	F.EEEEEEC	F.ECECEE
b7.9	F	CECCEE	EECCEE	F.CECCEE	F.EECCEE
b7.9*	F	CCCCEC	CCEECC	F.CCCCEC	F.CCEECC
b8.17	G	CCECCEE	ECECCEE	G.CCECCEE	G.ECECCEE
b8.17*	G	CCCCCEC	CCCEECC	G.CCCCCEC	G.CCCEECC
b8.18	G	ECECCEE	CCECCEE	G.ECECCEE	G.CCECCEE
b8.18*	G	ECCCCEC	ECCEECC	G.ECCCCEC	G.ECCEECC
b8.19	G	CEECCEE	ECECCEE	G.CEECCEE	G.ECECCEE
b8.19*	G	CECCCEC	CECEECC	G.CECCCEC	G.CECEECC
b8.20	G	EEECCEE	CCECCEE	G.EEECCEE	G.CCECCEE
b8.20*	G	EECCCEC	EECEECC	G.EECCCEC	G.EECEECC
b8.21	G	CCCCCEE	EEECCEC	G.CCCCCEE	G.EEECCEC
b8.21*	G	CCECCEC	CCCEECE	G.CCECCEC	G.CCCEECE
b8.22	G	ECCCCEE	CEECCEC	G.ECCCCEE	G.CEECCEC
b8.22*	G	ECECCEC	ECCEECE	G.ECECCEC	G.ECCEECE
b8.23	G	CECCCEE	ECECCEC	G.CECCCEE	G.ECECCEC
b8.23*	G	CEECCEC	CECEECE	G.CEECCEC	G.CECEECE
b8.24	G	EECCCEE	CCECCEC	G.EECCCEE	G.CCECCEC
b8.24*	G	EEECCEC	EECEECE	G.EEECCEC	G.EECEECE
b8.25	G	CCCECEE	EEECCCE	G.CCCECEE	G.EEECCCE
b8.25*	G	CCCECEC	CCCEEEC	G.CCCECEC	G.CCCEEEC
b8.26	G	ECCECEE	CEECCCE	G.ECCECEE	G.CEECCCE
b8.26*	G	ECCECEC	ECCEEEC	G.ECCECEC	G.ECCEEEC
b8.27	G	CECECEE	ECECCCE	G.CECECEE	G.ECECCCE
b8.27*	G	CECECEC	CECEEEC	G.CECECEC	G.CECEEEC
b8.28	G	EECECEE	CCECCCE	G.EECECEE	G.CCECCCE
b8.28*	G	EECECEC	EECEEEC	G.EECECEC	G.EECEEEC
b8.29	G	CEEECEE	EEECCCC	G.CEEECEE	G.EEECCCC
b8.29*	G	CCEECEC	CCCEEEE	G.CCEECEC	G.CCCEEEE
b8.30	G	EEEECEE	CEECCCC	G.EEEECEE	G.CEECCCC
b8.30*	G	ECEECEC	ECCEEEE	G.ECEECEC	G.ECCEEEE
b8.31	G	CCEECEE	ECECCCC	G.CCEECEE	G.ECECCCC
b8.31*	G	CEEECEC	CECEEEE	G.CEEECEC	G.CECEEEE
b8.32	G	ECEECEE	CCECCCC	G.ECEECEE	G.CCECCCC
b8.32*	G	EEEECCE	EECEEEE	G.EEEECCE	G.EECEEEE
B8.5*	G	ECCEEC	CCCECCE	G.ECCEEC	G.CCCECCE
B8.6*	G	CCCEEC	ECCECCE	G.CCCEEC	G.ECCECCE

## Sheet: C-intestinalis-Hamming-subtree
	Counts			Probability
h	[0]	[1]	h	[0]	[1]
0	5	5	0	0.5	0.5
1	20	22	1	0.47619	0.52381
2	34	33	2	0.507463	0.492537
3	30	35	3	0.461538	0.538462
4	17	11	4	0.607143	0.392857
5	1	0	5	1	0
	Counts									Probability
h	[000]	[001]	[010]	[011]	[100]	[101]	[110]	[111]	h	[000]	[001]	[010]	[011]	[100]	[101]	[110]	[111]
0	0	1	0	2	2	0	0	2	0	0	0.142857	0	0.285714	0.285714	0	0	0.285714
1	5	6	5	4	3	7	6	4	1	0.125	0.15	0.125	0.1	0.075	0.175	0.15	0.1
2	8	8	12	5	9	8	8	8	2	0.121212	0.121212	0.181818	0.0757576	0.136364	0.121212	0.121212	0.121212
3	10	8	4	8	9	9	9	8	3	0.153846	0.123077	0.0615385	0.123077	0.138462	0.138462	0.138462	0.123077
4	1	4	7	5	1	3	4	3	4	0.0357143	0.142857	0.25	0.178571	0.0357143	0.107143	0.142857	0.107143
5	1	0	0	0	0	0	0	0	5	1	0	0	0	0	0	0	0
	Counts																																Probability
h	[00000]	[00001]	[00010]	[00011]	[00100]	[00101]	[00110]	[00111]	[01000]	[01001]	[010100]	[01011]	[01100]	[01101]	[01110]	[01111]	[10000]	[10001]	[10010]	[10011]	[10100]	[10110]	[10111]	[11000]	[11001]	[11010]	[11011]	[11100]	[11101]	[11110]	[11111]	h	[00000]	[00001]	[00010]	[00011]	[00100]	[00101]	[00110]	[00111]	[01000]	[01001]	[010100]	[01011]	[01100]	[01101]	[01110]	[01111]	[10000]
0	0	0	0	0	0	0	0	0	0	0	0	0	1	0	0	1	0	0	0	1	0	0	0	0	0	0	0	1	0	0	1	0	0	0	0	0	0	0	0	0	0	0	0	0	0.2	0	0	0.2	0
1	0	1	1	1	2	0	1	2	0	2	0	2	0	0	2	0	0	1	1	1	1	2	3	1	3	0	2	0	1	2	0	1	0	0.03125	0.03125	0.03125	0.0625	0	0.03125	0.0625	0	0.0625	0	0.0625	0	0	0.0625	0	0
2	1	2	2	3	3	3	2	0	2	3	1	3	2	0	2	1	1	1	3	3	3	1	0	1	3	1	3	3	1	3	1	2	0.0172414	0.0344828	0.0344828	0.0517241	0.0517241	0.0517241	0.0344828	0	0.0344828	0.0517241	0.0172414	0.0517241	0.0344828	0	0.0344828	0.0172414	0.0172414
3	3	3	1	2	2	1	2	3	2	1	0	1	1	2	2	3	3	3	0	2	3	2	3	2	1	1	2	1	2	2	2	3	0.0517241	0.0517241	0.0172414	0.0344828	0.0344828	0.0172414	0.0344828	0.0517241	0.0344828	0.0172414	0	0.0172414	0.0172414	0.0344828	0.0344828	0.0517241	0.0517241
4	0	1	0	0	1	0	2	1	2	2	2	1	2	2	1	0	0	1	0	0	1	2	0	2	0	2	0	1	1	1	0	4	0	0.0357143	0	0	0.0357143	0	0.0714286	0.0357143	0.0714286	0.0714286	0.0714286	0.0357143	0.0714286	0.0714286	0.0357143	0	0
5	0	0	0	1	0	0	0	0	0	0	0	0	0	0	0	0	0	0	0	0	0	0	0	0	0	0	0	0	0	0	0	5	0	0	0	1	0	0	0	0	0	0	0	0	0	0	0	0	0
[truncated: 14 more columns]
