# Supplementary material for: Quantifying Mosaic Development: Towards an Evo-Devo Postmodern Synthesis of the Evolution of Development via Differentiation Trees of Embryos
Source: Biology (Basel). 2016 Aug 18;5(3):33. doi: 10.3390/biology5030033 (PMC5037352; doi:10.3390/biology5030033)
Supplement: Supplementary file 1 [file biology-05-00033-s001.zip › biology-127827-supplementry - final/Table-S5.xlsx]

## Sheet: C-elegans-diff-code
Table S5. Excel spreadsheets, of C. elegans lineage code, C. elegans differentiation code, C. elegans composite differentiation code, C. elegans CAST code, and frequency counts and probabilities for Hamming distances per subtree
Nomenclature	Hamming Distance	Composite Hamming Distance	Lineage Depth	Differentiation Code	Composite Differentiation Code	Lineage Code
AB	0	1	1	[0]	[1]	[0]
ABa	1	2	2	[01]	[11]	[00]
ABal	2	3	3	[011]	[111]	[000]
ABala	2	3	4	[0110]	[1110]	[0000]
ABalaa	2	3	5	[01100]	[11100]	[00000]
ABalaaa	2	3	6	[011000]	[111000]	[000000]
ABalaaaa	2	3	7	[0110000]	[1110000]	[0000000]
ABalaaap	2	3	7	[0110001]	[1110001]	[0000001]
ABalaap	2	3	6	[011001]	[111001]	[000001]
ABalaapa	2	3	7	[0110010]	[1110010]	[0000010]
ABalaapp	2	3	7	[0110011]	[1110011]	[0000011]
ABalap	2	3	5	[01101]	[11101]	[00001]
ABalapa	2	3	6	[011010]	[111010]	[000010]
ABalapaa	3	4	7	[0110101]	[1110101]	[0000100]
ABalapap	3	4	7	[0110100]	[1110100]	[0000101]
ABalapp	2	3	6	[011011]	[111011]	[000011]
Abalappa	2	3	7	[0110110]	[1110110]	[0000110]
ABalappp	2	3	7	[0110111]	[1110111]	[0000111]
ABalp	2	3	4	[0111]	[1111]	[0001]
ABalpa	3	4	5	[01111]	[11111]	[00010]
ABalpaa	3	4	6	[011110]	[111110]	[000100]
ABalpaaa	3	4	7	[0111100]	[1111100]	[0001000]
ABalpaap	3	4	7	[0111101]	[1111101]	[0001001]
ABalpap	3	4	6	[011111]	[111111]	[000101]
ABalpapa	3	4	7	[0111110]	[1111110]	[0001010]
ABalpapp	3	4	7	[0111111]	[1111111]	[0001011]
ABalpp	3	4	5	[01110]	[11110]	[00011]
ABalppa	3	4	6	[011100]	[111100]	[000110]
ABalppaa	3	4	7	[0111000]	[1111000]	[0001100]
ABalppap	3	4	7	[0111001]	[1111001]	[0001101]
ABalppp	3	4	6	[011101]	[111101]	[000111]
ABalpppa	3	4	7	[0111010]	[1111010]	[0001110]
ABalpppp	3	4	7	[0111011]	[1111011]	[0001111]
ABar	2	3	3	[010]	[110]	[001]
ABara	2	3	4	[0100]	[1100]	[0010]
ABaraa	3	4	5	[01001]	[11001]	[00100]
ABaraaa	4	5	6	[010011]	[110011]	[001000]
ABaraaaa	4	5	7	[0100110]	[1100110]	[0010000]
ABaraaap	4	5	7	[0100111]	[1100111]	[0010001]
ABaraap	4	5	6	[010010]	[110010]	[001001]
ABaraapa	5	6	7	[0100101]	[1100101]	[0010010]
ABaraapp	5	6	7	[0100100]	[1100100]	[0010011]
ABarap	3	4	5	[01000]	[11000]	[00101]
ABarapa	4	5	6	[010001]	[110001]	[001010]
ABarapaa	4	5	7	[0100010]	[1100010]	[0010100]
ABarapap	4	5	7	[0100011]	[1100011]	[0010101]
ABarapp	4	5	6	[010000]	[110000]	[001011]
ABarappa	4	5	7	[0100000]	[1100000]	[0010110]
ABarappp	4	5	7	[0100001]	[1100001]	[0010111]
ABarp	2	3	4	[0101]	[1101]	[0011]
ABarpa	3	4	5	[01011]	[11011]	[00110]
ABarpaa	4	5	6	[010111]	[110111]	[001100]
ABarpaaa	4	5	7	[0101110]	[1101110]	[0010100]
ABarpaap	4	5	7	[0101111]	[1101111]	[0010101]
ABarpap	4	5	6	[010110]	[110110]	[001101]
ABarpapa	4	5	7	[0101100]	[1101100]	[0011010]
ABarpapp	4	5	7	[0101101]	[1101101]	[0011011]
ABarpp	3	4	5	[01010]	[11010]	[00111]
ABarppa	3	4	6	[010100]	[110100]	[001110]
ABarppaa	4	5	7	[0101001]	[1101001]	[0011100]
ABarppap	4	5	7	[0101000]	[1101000]	[0011101]
ABarppp	3	4	6	[010101]	[110101]	[001111]
ABarpppa	3	4	7	[0101010]	[1101010]	[0011110]
ABarpppp	3	4	7	[0101011]	[1101011]	[0011111]
ABp	1	2	2	[00]	[10]	[01]
ABpl	1	2	3	[000]	[100]	[010]
ABpla	1	2	4	[0000]	[1000]	[0100]
ABplaa	2	3	5	[00001]	[10001]	[01000]
ABplaaa	2	3	6	[000010]	[100010]	[010000]
ABplaaaa	3	4	7	[0000101]	[1000101]	[0100000]
ABplaaap	3	4	7	[0000100]	[1000100]	[0100001]
ABplaap	2	3	6	[000011]	[100011]	[010001]
ABplaapa	2	3	7	[0000110]	[1000110]	[0100010]
ABplaapp	2	3	7	[0000111]	[1000111]	[0100011]
ABplap	2	3	5	[00000]	[10000]	[01001]
ABplapa	2	3	6	[000000]	[100000]	[010010]
ABplapaa	2	3	7	[0000000]	[1000000]	[0100100]
ABplapap	2	3	7	[0000001]	[1000001]	[0100101]
ABplapp	2	3	6	[000001]	[100001]	[010011]
ABplappa	3	4	7	[0000011]	[1000011]	[0100110]
ABplappp	3	4	7	[0000010]	[1000010]	[0100111]
ABplp	1	2	4	[0001]	[1001]	[0101]
ABplpa	2	3	5	[00011]	[10011]	[01010]
ABplpaa	2	3	6	[000110]	[100110]	[010100]
ABplpaaa	2	3	7	[0001100]	[1001100]	[0101000]
ABplpaap	2	3	7	[0001101]	[1001101]	[0101001]
ABplpap	2	3	6	[000111]	[100111]	[010101]
ABplpapa	2	3	7	[0001110]	[1001110]	[0101010]
ABplpapp	2	3	7	[0001111]	[1001111]	[0101011]
ABplpp	2	3	5	[00010]	[10010]	[01011]
ABplppa	2	3	6	[000100]	[100100]	[010110]
ABplppaa	2	3	7	[0001000]	[1001000]	[0101100]
ABplppap	2	3	7	[0001001]	[1001001]	[0101101]
ABplppp	2	3	6	[000101]	[100101]	[010111]
ABplpppa	2	3	7	[0001010]	[1001010]	[0101110]
ABplpppp	2	3	7	[0001011]	[1001011]	[0101111]
ABpr	1	2	3	[001]	[101]	[011]
ABpra	2	3	4	[0011]	[1011]	[0110]
ABpraa	3	4	5	[00111]	[10111]	[01100]
ABpraaa	3	4	6	[001110]	[101110]	[011000]
ABpraaaa	3	4	7	[0011100]	[1011100]	[0110000]
ABpraaap	3	4	7	[0011101]	[1011101]	[0110001]
ABpraap	3	4	6	[001111]	[101111]	[011001]
ABpraapa	3	4	7	[0011110]	[1011110]	[0110010]
ABpraapp	3	4	7	[0011111]	[1011111]	[0110011]
ABprap	3	4	5	[00110]	[10110]	[01101]
ABprapa	4	5	6	[001101]	[101101]	[011010]
ABprapaa	5	6	7	[0011010]	[1011010]	[0110101]
ABprapap	4	5	7	[0011011]	[1011011]	[011011]
ABprapp	4	5	6	[001100]	[101100]	[0110110]
ABprappa	4	5	7	[0011001]	[1011001]	[0110111]
ABprappp	1	2	7	[0011000]	[1011000]	[0111]
ABprp	2	3	4	[0010]	[1010]	[01110]
ABprpa	2	3	5	[00100]	[10100]	[011100]
ABprpaa	2	3	6	[001000]	[101000]	[0111000]
ABprpaaa	3	4	7	[0010000]	[1010000]	[0111001]
ABprpaap	4	5	7	[0010001]	[1010001]	[011101]
ABprpap	2	3	6	[001001]	[101001]	[0111010]
ABprpapa	3	4	7	[0010010]	[1010010]	[0111011]
ABprpapp	5	6	7	[0010011]	[1010011]	[01111]
ABprpp	2	3	5	[00101]	[10101]	[011110]
ABprppa	2	3	6	[001010]	[101010]	[0111100]
ABprppaa	3	4	7	[0010100]	[1010100]	[0111101]
ABprppap	4	5	7	[0010101]	[1010101]	[011111]
ABprppp	2	3	6	[001011]	[101011]	[0111110]
ABprpppa	3	4	7	[0010110]	[1010110]	[0111111]
ABprpppp	6	7	7	[0010111]	[1010111]	[110]
C	0	2	3	[110]	[000]	[1100]
Ca	1	3	4	[1101]	[0001]	[11000]
Caa	1	3	5	[11010]	[00010]	[110000]
Caaa	2	4	6	[110101]	[000101]	[1100000]
Caaaa	3	5	7	[1101010]	[0001010]	[1100001]
Caaap	2	4	7	[1101011]	[0001011]	[110001]
Caap	2	4	6	[110100]	[000100]	[11001]
Cap	1	3	5	[11011]	[00011]	[110010]
Capa	1	3	6	[110111]	[000111]	[110011]
Capp	2	4	6	[110110]	[000110]	[1100110]
Cappa	3	5	7	[1101100]	[0001100]	[1100111]
Cappp	2	4	7	[1101101]	[0001101]	[1101]
Cp	1	3	4	[1100]	[0000]	[11010]
Cpa	2	4	5	[11001]	[00001]	[110100]
Cpaa	3	5	6	[110011]	[000011]	[1101000]
Cpaaa	4	6	7	[1100110]	[0000110]	[1101001]
Cpaap	3	5	7	[1100111]	[0000111]	[110101]
Cpap	4	6	6	[110010]	[000010]	[1101011]
Cpapa	4	6	7	[1100101]	[0000101]	[1101010]
Cpapp	1	3	7	[1100100]	[0000100]	[11011]
Cpp	2	4	5	[11000]	[00000]	[110110]
Cppa	2	4	6	[110000]	[000000]	[1101100]
Cppaa	3	5	7	[1100000]	[0000000]	[1101101]
Cppap	4	6	7	[1100001]	[0000001]	[110111]
Cppp	2	4	6	[110001]	[000001]	[1101110]
Cpppa	3	5	7	[1100010]	[0000010]	[1101111]
Cpppp	3	5	7	[1100011]	[0000011]	[1110]
D	1	3	4	[1111]	[0011]	[11100]
Da	2	4	5	[11111]	[00111]	[111000]
Daa	4	6	6	[111111]	[001111]	[1110001]
Daaa	2	4	7	[1111110]	[0011110]	[111001]
Daap	3	5	7	[1111111]	[0011111]	[1110010]
Dap	4	6	6	[111110]	[001110]	[1110011]
Dapa	1	3	7	[1111100]	[0011100]	[11101]
Dapp	2	4	7	[1111101]	[0011101]	[111010]
Dp	2	4	5	[11110]	[00110]	[1110100]
Dpa	3	5	6	[111100]	[001100]	[1110101]
Dpaa	3	5	7	[1111000]	[0011000]	[111011]
Dpap	4	6	7	[1111001]	[0011001]	[1110110]
Dpp	3	5	6	[111101]	[001101]	[1110111]
Dppa	4	6	7	[1111010]	[0011010]	[100]
Dppp	5	7	7	[1111011]	[0011011]	[1000]
E	1	3	3	[101]	[011]	[10000]
Ea	1	3	4	[1010]	[0110]	[100000]
Eal	2	4	5	[10101]	[01101]	[1000000]
Eala	3	5	6	[101011]	[011011]	[1000000]
Ealaa	2	4	7	[1010110]	[0110110]	[100001]
Ealap	3	5	7	[1010111]	[0110111]	[10001]
Ealp	1	3	6	[101010]	[011010]	[100010]
Ear	3	5	5	[10100]	[01100]	[1000101]
Eara	3	5	6	[101000]	[011000]	[1000101]
Earaa	3	5	7	[1010000]	[0110000]	[100011]
Earap	2	4	7	[1010001]	[0110001]	[10]
Earp	3	5	6	[101001]	[011001]	[1001]
EMS	1	2	2	[10]	[01]	[10010]
Ep	1	3	4	[1011]	[0111]	[100100]
Epl	3	5	5	[10111]	[01111]	[100101]
Epla	2	4	6	[101111]	[011111]	[1001010]
Eplp	4	6	6	[101110]	[011110]	[1001011]
Eplpa	1	3	7	[1011100]	[0111100]	[10011]
Eplpp	2	4	7	[1011101]	[0111101]	[100110]
Epr	2	4	5	[10110]	[01110]	[1001100]
Epra	4	6	6	[101101]	[011101]	[1001101]
Epraa	2	4	7	[1011010]	[0111010]	[100111]
Eprap	3	5	7	[1011011]	[0111011]	[1001110]
Eprp	4	6	6	[101100]	[011100]	[1001111]
Eprpa	1	3	7	[1011000]	[0111000]	[101]
Eprpp	2	4	7	[1011001]	[0111001]	[1010]
MS	1	3	3	[100]	[010]	[10100]
MSa	2	4	4	[1001]	[0101]	[101000]
MSaa	3	5	5	[10011]	[01011]	[1010000]
MSaaa	5	7	6	[100111]	[010111]	[1010001]
MSaaaa	4	6	7	[1001111]	[0101111]	[101001]
MSaaap	3	5	7	[1001110]	[0101110]	[1010010]
MSaap	4	6	6	[100110]	[010110]	[1010010]
MSaapa	4	6	7	[1001101]	[0101101]	[1010011]
MSaapp	5	7	7	[1001100]	[0101100]	[1010011]
MSap	3	5	5	[10010]	[01010]	[10101]
MSapa	3	5	6	[100100]	[010100]	[101010]
MSapaa	3	5	7	[1001000]	[0101000]	[1010100]
MSapap	3	5	7	[1001001]	[0101001]	[1010101]
MSapp	3	5	6	[100101]	[010101]	[101011]
MSappa	3	5	7	[1001010]	[0101010]	[1010110]
MSappp	3	5	7	[1001011]	[0101011]	[1010111]
MSp	2	4	4	[1000]	[0100]	[1011]
MSpa	3	5	5	[10001]	[01001]	[10110]
MSpaa	3	5	6	[100010]	[010010]	[101100]
MSpaaa	4	6	7	[1000101]	[0100101]	[1011000]
MSpaap	4	6	7	[1000100]	[0100100]	[1011001]
MSpap	3	5	6	[100011]	[010011]	[101101]
MSpapa	4	6	7	[1000111]	[0100111]	[1011010]
MSpapp	4	6	7	[1000110]	[0100110]	[1011011]
MSpp	3	5	5	[10000]	[01000]	[10111]
MSppa	4	6	6	[100001]	[010001]	[101110]
MSppaa	4	6	7	[1000010]	[0100010]	[1011100]
MSppap	4	6	7	[1000011]	[0100011]	[1011101]
MSppp	4	6	6	[100000]	[010000]	[101111]
MSpppa	4	6	7	[1000000]	[0100000]	[1011110]
MSpppp	4	6	7	[1000001]	[0100001]	[1011111]
P1	0	1	1	[1]	[0]	[1]
P2	0	2	2	[11]	[00]	[11]
P3	0	2	3	[111]	[001]	[111]
P4	2	4	4	[1110]	[0010]	[1111]

## Sheet: C-elegans CAST code
Nomenclature	Lineage Depth	Differentiation Code	Composite Differentiation Code	Lineage Code	CAST Code -- Differentiation Code	CAST Code -- Composite Differentiation Code	CAST Code -- Lineage Code
AB	A	C	E	C	A.C	A.E	A.C
ABa	B	CE	EE	CC	B.CE	B.EE	B.CC
ABal	C	CEE	EEE	CCC	C.CEE	C.EEE	C.CCC
ABala	D	CEEC	EEEC	CCCC	D.CEEC	D.EEEC	D.CCCC
ABalaa	E	CEECC	EEECC	CCCCC	E.CEECC	E.EEECC	E.CCCCC
ABalaaa	F	CEECCC	EEECCC	CCCCCC	F.CEECCC	F.EEECCC	F.CCCCCC
ABalaaaa	G	CEECCCC	EEECCCC	CCCCCCC	G.CEECCCC	G.EEECCCC	G.CCCCCCC
ABalaaap	G	CEECCCE	EEECCCE	CCCCCCE	G.CEECCCE	G.EEECCCE	G.CCCCCCE
ABalaap	F	CEECCE	EEECCE	CCCCCE	F.CEECCE	F.EEECCE	F.CCCCCE
ABalaapa	G	CEECCEC	EEECCEC	CCCCCEC	G.CEECCEC	G.EEECCEC	G.CCCCCEC
ABalaapp	G	CEECCEE	EEECCEE	CCCCCEE	G.CEECCEE	G.EEECCEE	G.CCCCCEE
ABalap	E	CEECE	EEECE	CCCCE	E.CEECE	E.EEECE	E.CCCCE
ABalapa	F	CEECEC	EEECEC	CCCCEC	F.CEECEC	F.EEECEC	F.CCCCEC
ABalapaa	G	CEECECE	EEECECE	CCCCECC	G.CEECECE	G.EEECECE	G.CCCCECC
ABalapap	G	CEECECC	EEECECC	CCCCECE	G.CEECECC	G.EEECECC	G.CCCCECE
ABalapp	F	CEECEE	EEECEE	CCCCEE	F.CEECEE	F.EEECEE	F.CCCCEE
Abalappa	G	CEECEEC	EEECEEC	CCCCEEC	G.CEECEEC	G.EEECEEC	G.CCCCEEC
ABalappp	G	CEECEEE	EEECEEE	CCCCEEE	G.CEECEEE	G.EEECEEE	G.CCCCEEE
ABalp	D	CEEE	EEEE	CCCE	D.CEEE	D.EEEE	D.CCCE
ABalpa	E	CEEEE	EEEEE	CCCEC	E.CEEEE	E.EEEEE	E.CCCEC
ABalpaa	F	CEEEEC	EEEEEC	CCCECC	F.CEEEEC	F.EEEEEC	F.CCCECC
ABalpaaa	G	CEEEECC	EEEEECC	CCCECCC	G.CEEEECC	G.EEEEECC	G.CCCECCC
ABalpaap	G	CEEEECE	EEEEECE	CCCECCE	G.CEEEECE	G.EEEEECE	G.CCCECCE
ABalpap	F	CEEEEE	EEEEEE	CCCECE	F.CEEEEE	F.EEEEEE	F.CCCECE
ABalpapa	G	CEEEEEC	EEEEEEC	CCCECEC	G.CEEEEEC	G.EEEEEEC	G.CCCECEC
ABalpapp	G	CEEEEEE	EEEEEEE	CCCECEE	G.CEEEEEE	G.EEEEEEE	G.CCCECEE
ABalpp	E	CEEEC	EEEEC	CCCEE	E.CEEEC	E.EEEEC	E.CCCEE
ABalppa	F	CEEECC	EEEECC	CCCEEC	F.CEEECC	F.EEEECC	F.CCCEEC
ABalppaa	G	CEEECCC	EEEECCC	CCCEECC	G.CEEECCC	G.EEEECCC	G.CCCEECC
ABalppap	G	CEEECCE	EEEECCE	CCCEECE	G.CEEECCE	G.EEEECCE	G.CCCEECE
ABalppp	F	CEEECE	EEEECE	CCCEEE	F.CEEECE	F.EEEECE	F.CCCEEE
ABalpppa	G	CEEECEC	EEEECEC	CCCEEEC	G.CEEECEC	G.EEEECEC	G.CCCEEEC
ABalpppp	G	CEEECEE	EEEECEE	CCCEEEE	G.CEEECEE	G.EEEECEE	G.CCCEEEE
ABar	C	CEC	EEC	CCE	C.CEC	C.EEC	C.CCE
ABara	D	CECC	EECC	CCEC	D.CECC	D.EECC	D.CCEC
ABaraa	E	CECCE	EECCE	CCECC	E.CECCE	E.EECCE	E.CCECC
ABaraaa	F	CECCEE	EECCEE	CCECCC	F.CECCEE	F.EECCEE	F.CCECCC
ABaraaaa	G	CECCEEC	EECCEEC	CCECCCC	G.CECCEEC	G.EECCEEC	G.CCECCCC
ABaraaap	G	CECCEEE	EECCEEE	CCECCCE	G.CECCEEE	G.EECCEEE	G.CCECCCE
ABaraap	F	CECCEC	EECCEC	CCECCE	F.CECCEC	F.EECCEC	F.CCECCE
ABaraapa	G	CECCECE	EECCECE	CCECCEC	G.CECCECE	G.EECCECE	G.CCECCEC
ABaraapp	G	CECCECC	EECCECC	CCECCEE	G.CECCECC	G.EECCECC	G.CCECCEE
ABarap	E	CECCC	EECCC	CCECE	E.CECCC	E.EECCC	E.CCECE
ABarapa	F	CECCCE	EECCCE	CCECEC	F.CECCCE	F.EECCCE	F.CCECEC
ABarapaa	G	CECCCEC	EECCCEC	CCECECC	G.CECCCEC	G.EECCCEC	G.CCECECC
ABarapap	G	CECCCEE	EECCCEE	CCECECE	G.CECCCEE	G.EECCCEE	G.CCECECE
ABarapp	F	CECCCC	EECCCC	CCECEE	F.CECCCC	F.EECCCC	F.CCECEE
ABarappa	G	CECCCCC	EECCCCC	CCECEEC	G.CECCCCC	G.EECCCCC	G.CCECEEC
ABarappp	G	CECCCCE	EECCCCE	CCECEEE	G.CECCCCE	G.EECCCCE	G.CCECEEE
ABarp	D	CECE	EECE	CCEE	D.CECE	D.EECE	D.CCEE
ABarpa	E	CECEE	EECEE	CCEEC	E.CECEE	E.EECEE	E.CCEEC
ABarpaa	F	CECEEE	EECEEE	CCEECC	F.CECEEE	F.EECEEE	F.CCEECC
ABarpaaa	G	CECEEEC	EECEEEC	CCECECC	G.CECEEEC	G.EECEEEC	G.CCECECC
ABarpaap	G	CECEEEE	EECEEEE	CCECECE	G.CECEEEE	G.EECEEEE	G.CCECECE
ABarpap	F	CECEEC	EECEEC	CCEECE	F.CECEEC	F.EECEEC	F.CCEECE
ABarpapa	G	CECEECC	EECEECC	CCEECEC	G.CECEECC	G.EECEECC	G.CCEECEC
ABarpapp	G	CECEECE	EECEECE	CCEECEE	G.CECEECE	G.EECEECE	G.CCEECEE
ABarpp	E	CECEC	EECEC	CCEEE	E.CECEC	E.EECEC	E.CCEEE
ABarppa	F	CECECC	EECECC	CCEEEC	F.CECECC	F.EECECC	F.CCEEEC
ABarppaa	G	CECECCE	EECECCE	CCEEECC	G.CECECCE	G.EECECCE	G.CCEEECC
ABarppap	G	CECECCC	EECECCC	CCEEECE	G.CECECCC	G.EECECCC	G.CCEEECE
ABarppp	F	CECECE	EECECE	CCEEEE	F.CECECE	F.EECECE	F.CCEEEE
ABarpppa	G	CECECEC	EECECEC	CCEEEEC	G.CECECEC	G.EECECEC	G.CCEEEEC
ABarpppp	G	CECECEE	EECECEE	CCEEEEE	G.CECECEE	G.EECECEE	G.CCEEEEE
ABp	B	CC	EC	CE	B.CC	B.EC	B.CE
ABpl	C	CCC	ECC	CEC	C.CCC	C.ECC	C.CEC
ABpla	D	CCCC	ECCC	CECC	D.CCCC	D.ECCC	D.CECC
ABplaa	E	CCCCE	ECCCE	CECCC	E.CCCCE	E.ECCCE	E.CECCC
ABplaaa	F	CCCCEC	ECCCEC	CECCCC	F.CCCCEC	F.ECCCEC	F.CECCCC
ABplaaaa	G	CCCCECE	ECCCECE	CECCCCC	G.CCCCECE	G.ECCCECE	G.CECCCCC
ABplaaap	G	CCCCECC	ECCCECC	CECCCCE	G.CCCCECC	G.ECCCECC	G.CECCCCE
ABplaap	F	CCCCEE	ECCCEE	CECCCE	F.CCCCEE	F.ECCCEE	F.CECCCE
ABplaapa	G	CCCCEEC	ECCCEEC	CECCCEC	G.CCCCEEC	G.ECCCEEC	G.CECCCEC
ABplaapp	G	CCCCEEE	ECCCEEE	CECCCEE	G.CCCCEEE	G.ECCCEEE	G.CECCCEE
ABplap	E	CCCCC	ECCCC	CECCE	E.CCCCC	E.ECCCC	E.CECCE
ABplapa	F	CCCCCC	ECCCCC	CECCEC	F.CCCCCC	F.ECCCCC	F.CECCEC
ABplapaa	G	CCCCCCC	ECCCCCC	CECCECC	G.CCCCCCC	G.ECCCCCC	G.CECCECC
ABplapap	G	CCCCCCE	ECCCCCE	CECCECE	G.CCCCCCE	G.ECCCCCE	G.CECCECE
ABplapp	F	CCCCCE	ECCCCE	CECCEE	F.CCCCCE	F.ECCCCE	F.CECCEE
ABplappa	G	CCCCCEE	ECCCCEE	CECCEEC	G.CCCCCEE	G.ECCCCEE	G.CECCEEC
ABplappp	G	CCCCCEC	ECCCCEC	CECCEEE	G.CCCCCEC	G.ECCCCEC	G.CECCEEE
ABplp	D	CCCE	ECCE	CECE	D.CCCE	D.ECCE	D.CECE
ABplpa	E	CCCEE	ECCEE	CECEC	E.CCCEE	E.ECCEE	E.CECEC
ABplpaa	F	CCCEEC	ECCEEC	CECECC	F.CCCEEC	F.ECCEEC	F.CECECC
ABplpaaa	G	CCCEECC	ECCEECC	CECECCC	G.CCCEECC	G.ECCEECC	G.CECECCC
ABplpaap	G	CCCEECE	ECCEECE	CECECCE	G.CCCEECE	G.ECCEECE	G.CECECCE
ABplpap	F	CCCEEE	ECCEEE	CECECE	F.CCCEEE	F.ECCEEE	F.CECECE
ABplpapa	G	CCCEEEC	ECCEEEC	CECECEC	G.CCCEEEC	G.ECCEEEC	G.CECECEC
ABplpapp	G	CCCEEEE	ECCEEEE	CECECEE	G.CCCEEEE	G.ECCEEEE	G.CECECEE
ABplpp	E	CCCEC	ECCEC	CECEE	E.CCCEC	E.ECCEC	E.CECEE
ABplppa	F	CCCECC	ECCECC	CECEEC	F.CCCECC	F.ECCECC	F.CECEEC
ABplppaa	G	CCCECCC	ECCECCC	CECEECC	G.CCCECCC	G.ECCECCC	G.CECEECC
ABplppap	G	CCCECCE	ECCECCE	CECEECE	G.CCCECCE	G.ECCECCE	G.CECEECE
ABplppp	F	CCCECE	ECCECE	CECEEE	F.CCCECE	F.ECCECE	F.CECEEE
ABplpppa	G	CCCECEC	ECCECEC	CECEEEC	G.CCCECEC	G.ECCECEC	G.CECEEEC
ABplpppp	G	CCCECEE	ECCECEE	CECEEEE	G.CCCECEE	G.ECCECEE	G.CECEEEE
ABpr	C	CCE	ECE	CEE	C.CCE	C.ECE	C.CEE
ABpra	D	CCEE	ECEE	CEEC	D.CCEE	D.ECEE	D.CEEC
ABpraa	E	CCEEE	ECEEE	CEECC	E.CCEEE	E.ECEEE	E.CEECC
ABpraaa	F	CCEEEC	ECEEEC	CEECCC	F.CCEEEC	F.ECEEEC	F.CEECCC
ABpraaaa	G	CCEEECC	ECEEECC	CEECCCC	G.CCEEECC	G.ECEEECC	G.CEECCCC
ABpraaap	G	CCEEECE	ECEEECE	CEECCCE	G.CCEEECE	G.ECEEECE	G.CEECCCE
ABpraap	F	CCEEEE	ECEEEE	CEECCE	F.CCEEEE	F.ECEEEE	F.CEECCE
ABpraapa	G	CCEEEEC	ECEEEEC	CEECCEC	G.CCEEEEC	G.ECEEEEC	G.CEECCEC
ABpraapp	G	CCEEEEE	ECEEEEE	CEECCEE	G.CCEEEEE	G.ECEEEEE	G.CEECCEE
ABprap	E	CCEEC	ECEEC	CEECE	E.CCEEC	E.ECEEC	E.CEECE
ABprapa	F	CCEECE	ECEECE	CEECEC	F.CCEECE	F.ECEECE	F.CEECEC
ABprapaa	G	CCEECEC	ECEECEC	CEECECE	G.CCEECEC	G.ECEECEC	G.CEECECE
ABprapap	G	CCEECEE	ECEECEE	CEECEE	G.CCEECEE	G.ECEECEE	G.CEECEE
ABprapp	F	CCEECC	ECEECC	CEECEEC	F.CCEECC	F.ECEECC	F.CEECEEC
ABprappa	G	CCEECCE	ECEECCE	CEECEEE	G.CCEECCE	G.ECEECCE	G.CEECEEE
ABprappp	G	CCEECCC	ECEECCC	CEEE	G.CCEECCC	G.ECEECCC	G.CEEE
ABprp	D	CCEC	ECEC	CEEEC	D.CCEC	D.ECEC	D.CEEEC
ABprpa	E	CCECC	ECECC	CEEECC	E.CCECC	E.ECECC	E.CEEECC
ABprpaa	F	CCECCC	ECECCC	CEEECCC	F.CCECCC	F.ECECCC	F.CEEECCC
ABprpaaa	G	CCECCCC	ECECCCC	CEEECCE	G.CCECCCC	G.ECECCCC	G.CEEECCE
ABprpaap	G	CCECCCE	ECECCCE	CEEECE	G.CCECCCE	G.ECECCCE	G.CEEECE
ABprpap	F	CCECCE	ECECCE	CEEECEC	F.CCECCE	F.ECECCE	F.CEEECEC
ABprpapa	G	CCECCEC	ECECCEC	CEEECEE	G.CCECCEC	G.ECECCEC	G.CEEECEE
ABprpapp	G	CCECCEE	ECECCEE	CEEEE	G.CCECCEE	G.ECECCEE	G.CEEEE
ABprpp	E	CCECE	ECECE	CEEEEC	E.CCECE	E.ECECE	E.CEEEEC
ABprppa	F	CCECEC	ECECEC	CEEEECC	F.CCECEC	F.ECECEC	F.CEEEECC
ABprppaa	G	CCECECC	ECECECC	CEEEECE	G.CCECECC	G.ECECECC	G.CEEEECE
ABprppap	G	CCECECE	ECECECE	CEEEEE	G.CCECECE	G.ECECECE	G.CEEEEE
ABprppp	F	CCECEE	ECECEE	CEEEEEC	F.CCECEE	F.ECECEE	F.CEEEEEC
ABprpppa	G	CCECEEC	ECECEEC	CEEEEEE	G.CCECEEC	G.ECECEEC	G.CEEEEEE
ABprpppp	G	CCECEEE	ECECEEE	EEC	G.CCECEEE	G.ECECEEE	G.EEC
C	C	EEC	CCC	EECC	C.EEC	C.CCC	C.EECC
Ca	D	EECE	CCCE	EECCC	D.EECE	D.CCCE	D.EECCC
Caa	E	EECEC	CCCEC	EECCCC	E.EECEC	E.CCCEC	E.EECCCC
Caaa	F	EECECE	CCCECE	EECCCCC	F.EECECE	F.CCCECE	F.EECCCCC
Caaaa	G	EECECEC	CCCECEC	EECCCCE	G.EECECEC	G.CCCECEC	G.EECCCCE
Caaap	G	EECECEE	CCCECEE	EECCCE	G.EECECEE	G.CCCECEE	G.EECCCE
Caap	F	EECECC	CCCECC	EECCE	F.EECECC	F.CCCECC	F.EECCE
Cap	E	EECEE	CCCEE	EECCEC	E.EECEE	E.CCCEE	E.EECCEC
Capa	F	EECEEE	CCCEEE	EECCEE	F.EECEEE	F.CCCEEE	F.EECCEE
Capp	F	EECEEC	CCCEEC	EECCEEC	F.EECEEC	F.CCCEEC	F.EECCEEC
Cappa	G	EECEECC	CCCEECC	EECCEEE	G.EECEECC	G.CCCEECC	G.EECCEEE
Cappp	G	EECEECE	CCCEECE	EECE	G.EECEECE	G.CCCEECE	G.EECE
Cp	D	EECC	CCCC	EECEC	D.EECC	D.CCCC	D.EECEC
Cpa	E	EECCE	CCCCE	EECECC	E.EECCE	E.CCCCE	E.EECECC
Cpaa	F	EECCEE	CCCCEE	EECECCC	F.EECCEE	F.CCCCEE	F.EECECCC
Cpaaa	G	EECCEEC	CCCCEEC	EECECCE	G.EECCEEC	G.CCCCEEC	G.EECECCE
Cpaap	G	EECCEEE	CCCCEEE	EECECE	G.EECCEEE	G.CCCCEEE	G.EECECE
Cpap	F	EECCEC	CCCCEC	EECECEE	F.EECCEC	F.CCCCEC	F.EECECEE
Cpapa	G	EECCECE	CCCCECE	EECECEC	G.EECCECE	G.CCCCECE	G.EECECEC
Cpapp	G	EECCECC	CCCCECC	EECEE	G.EECCECC	G.CCCCECC	G.EECEE
Cpp	E	EECCC	CCCCC	EECEEC	E.EECCC	E.CCCCC	E.EECEEC
Cppa	F	EECCCC	CCCCCC	EECEECC	F.EECCCC	F.CCCCCC	F.EECEECC
Cppaa	G	EECCCCC	CCCCCCC	EECEECE	G.EECCCCC	G.CCCCCCC	G.EECEECE
Cppap	G	EECCCCE	CCCCCCE	EECEEE	G.EECCCCE	G.CCCCCCE	G.EECEEE
Cppp	F	EECCCE	CCCCCE	EECEEEC	F.EECCCE	F.CCCCCE	F.EECEEEC
Cpppa	G	EECCCEC	CCCCCEC	EECEEEE	G.EECCCEC	G.CCCCCEC	G.EECEEEE
Cpppp	G	EECCCEE	CCCCCEE	EEEC	G.EECCCEE	G.CCCCCEE	G.EEEC
D	D	EEEE	CCEE	EEECC	D.EEEE	D.CCEE	D.EEECC
Da	E	EEEEE	CCEEE	EEECCC	E.EEEEE	E.CCEEE	E.EEECCC
Daa	F	EEEEEE	CCEEEE	EEECCCE	F.EEEEEE	F.CCEEEE	F.EEECCCE
Daaa	G	EEEEEEC	CCEEEEC	EEECCE	G.EEEEEEC	G.CCEEEEC	G.EEECCE
Daap	G	EEEEEEE	CCEEEEE	EEECCEC	G.EEEEEEE	G.CCEEEEE	G.EEECCEC
Dap	F	EEEEEC	CCEEEC	EEECCEE	F.EEEEEC	F.CCEEEC	F.EEECCEE
Dapa	G	EEEEECC	CCEEECC	EEECE	G.EEEEECC	G.CCEEECC	G.EEECE
Dapp	G	EEEEECE	CCEEECE	EEECEC	G.EEEEECE	G.CCEEECE	G.EEECEC
Dp	E	EEEEC	CCEEC	EEECECC	E.EEEEC	E.CCEEC	E.EEECECC
Dpa	F	EEEECC	CCEECC	EEECECE	F.EEEECC	F.CCEECC	F.EEECECE
Dpaa	G	EEEECCC	CCEECCC	EEECEE	G.EEEECCC	G.CCEECCC	G.EEECEE
Dpap	G	EEEECCE	CCEECCE	EEECEEC	G.EEEECCE	G.CCEECCE	G.EEECEEC
Dpp	F	EEEECE	CCEECE	EEECEEE	F.EEEECE	F.CCEECE	F.EEECEEE
Dppa	G	EEEECEC	CCEECEC	ECC	G.EEEECEC	G.CCEECEC	G.ECC
Dppp	G	EEEECEE	CCEECEE	ECCC	G.EEEECEE	G.CCEECEE	G.ECCC
E	C	ECE	CEE	ECCCC	C.ECE	C.CEE	C.ECCCC
Ea	D	ECEC	CEEC	ECCCCC	D.ECEC	D.CEEC	D.ECCCCC
Eal	E	ECECE	CEECE	ECCCCCC	E.ECECE	E.CEECE	E.ECCCCCC
Eala	F	ECECEE	CEECEE	ECCCCCC	F.ECECEE	F.CEECEE	F.ECCCCCC
Ealaa	G	ECECEEC	CEECEEC	ECCCCE	G.ECECEEC	G.CEECEEC	G.ECCCCE
Ealap	G	ECECEEE	CEECEEE	ECCCE	G.ECECEEE	G.CEECEEE	G.ECCCE
Ealp	F	ECECEC	CEECEC	ECCCEC	F.ECECEC	F.CEECEC	F.ECCCEC
Ear	E	ECECC	CEECC	ECCCECE	E.ECECC	E.CEECC	E.ECCCECE
Eara	F	ECECCC	CEECCC	ECCCECE	F.ECECCC	F.CEECCC	F.ECCCECE
Earaa	G	ECECCCC	CEECCCC	ECCCEE	G.ECECCCC	G.CEECCCC	G.ECCCEE
Earap	G	ECECCCE	CEECCCE	EC	G.ECECCCE	G.CEECCCE	G.EC
Earp	F	ECECCE	CEECCE	ECCE	F.ECECCE	F.CEECCE	F.ECCE
EMS	B	EC	CE	ECCEC	B.EC	B.CE	B.ECCEC
Ep	D	ECEE	CEEE	ECCECC	D.ECEE	D.CEEE	D.ECCECC
Epl	E	ECEEE	CEEEE	ECCECE	E.ECEEE	E.CEEEE	E.ECCECE
Epla	F	ECEEEE	CEEEEE	ECCECEC	F.ECEEEE	F.CEEEEE	F.ECCECEC
Eplp	F	ECEEEC	CEEEEC	ECCECEE	F.ECEEEC	F.CEEEEC	F.ECCECEE
Eplpa	G	ECEEECC	CEEEECC	ECCEE	G.ECEEECC	G.CEEEECC	G.ECCEE
Eplpp	G	ECEEECE	CEEEECE	ECCEEC	G.ECEEECE	G.CEEEECE	G.ECCEEC
Epr	E	ECEEC	CEEEC	ECCEECC	E.ECEEC	E.CEEEC	E.ECCEECC
Epra	F	ECEECE	CEEECE	ECCEECE	F.ECEECE	F.CEEECE	F.ECCEECE
Epraa	G	ECEECEC	CEEECEC	ECCEEE	G.ECEECEC	G.CEEECEC	G.ECCEEE
Eprap	G	ECEECEE	CEEECEE	ECCEEEC	G.ECEECEE	G.CEEECEE	G.ECCEEEC
Eprp	F	ECEECC	CEEECC	ECCEEEE	F.ECEECC	F.CEEECC	F.ECCEEEE
Eprpa	G	ECEECCC	CEEECCC	ECE	G.ECEECCC	G.CEEECCC	G.ECE
Eprpp	G	ECEECCE	CEEECCE	ECEC	G.ECEECCE	G.CEEECCE	G.ECEC
MS	C	ECC	CEC	ECECC	C.ECC	C.CEC	C.ECECC
MSa	D	ECCE	CECE	ECECCC	D.ECCE	D.CECE	D.ECECCC
MSaa	E	ECCEE	CECEE	ECECCCC	E.ECCEE	E.CECEE	E.ECECCCC
MSaaa	F	ECCEEE	CECEEE	ECECCCE	F.ECCEEE	F.CECEEE	F.ECECCCE
MSaaaa	G	ECCEEEE	CECEEEE	ECECCE	G.ECCEEEE	G.CECEEEE	G.ECECCE
MSaaap	G	ECCEEEC	CECEEEC	ECECCEC	G.ECCEEEC	G.CECEEEC	G.ECECCEC
MSaap	F	ECCEEC	CECEEC	ECECCEC	F.ECCEEC	F.CECEEC	F.ECECCEC
MSaapa	G	ECCEECE	CECEECE	ECECCEE	G.ECCEECE	G.CECEECE	G.ECECCEE
MSaapp	G	ECCEECC	CECEECC	ECECCEE	G.ECCEECC	G.CECEECC	G.ECECCEE
MSap	E	ECCEC	CECEC	ECECE	E.ECCEC	E.CECEC	E.ECECE
MSapa	F	ECCECC	CECECC	ECECEC	F.ECCECC	F.CECECC	F.ECECEC
MSapaa	G	ECCECCC	CECECCC	ECECECC	G.ECCECCC	G.CECECCC	G.ECECECC
MSapap	G	ECCECCE	CECECCE	ECECECE	G.ECCECCE	G.CECECCE	G.ECECECE
MSapp	F	ECCECE	CECECE	ECECEE	F.ECCECE	F.CECECE	F.ECECEE
MSappa	G	ECCECEC	CECECEC	ECECEEC	G.ECCECEC	G.CECECEC	G.ECECEEC
MSappp	G	ECCECEE	CECECEE	ECECEEE	G.ECCECEE	G.CECECEE	G.ECECEEE
MSp	D	ECCC	CECC	ECEE	D.ECCC	D.CECC	D.ECEE
MSpa	E	ECCCE	CECCE	ECEEC	E.ECCCE	E.CECCE	E.ECEEC
MSpaa	F	ECCCEC	CECCEC	ECEECC	F.ECCCEC	F.CECCEC	F.ECEECC
MSpaaa	G	ECCCECE	CECCECE	ECEECCC	G.ECCCECE	G.CECCECE	G.ECEECCC
MSpaap	G	ECCCECC	CECCECC	ECEECCE	G.ECCCECC	G.CECCECC	G.ECEECCE
MSpap	F	ECCCEE	CECCEE	ECEECE	F.ECCCEE	F.CECCEE	F.ECEECE
MSpapa	G	ECCCEEE	CECCEEE	ECEECEC	G.ECCCEEE	G.CECCEEE	G.ECEECEC
MSpapp	G	ECCCEEC	CECCEEC	ECEECEE	G.ECCCEEC	G.CECCEEC	G.ECEECEE
MSpp	E	ECCCC	CECCC	ECEEE	E.ECCCC	E.CECCC	E.ECEEE
MSppa	F	ECCCCE	CECCCE	ECEEEC	F.ECCCCE	F.CECCCE	F.ECEEEC
MSppaa	G	ECCCCEC	CECCCEC	ECEEECC	G.ECCCCEC	G.CECCCEC	G.ECEEECC
MSppap	G	ECCCCEE	CECCCEE	ECEEECE	G.ECCCCEE	G.CECCCEE	G.ECEEECE
MSppp	F	ECCCCC	CECCCC	ECEEEE	F.ECCCCC	F.CECCCC	F.ECEEEE
MSpppa	G	ECCCCCC	CECCCCC	ECEEEEC	G.ECCCCCC	G.CECCCCC	G.ECEEEEC
MSpppp	G	ECCCCCE	CECCCCE	ECEEEEE	G.ECCCCCE	G.CECCCCE	G.ECEEEEE
P1	A	E	C	E	A.E	A.C	A.E
P2	B	EE	CC	EE	B.EE	B.CC	B.EE
P3	C	EEE	CCE	EEE	C.EEE	C.CCE	C.EEE
P4	D	EEEC	CCEC	EEEE	D.EEEC	D.CCEC	D.EEEE

## Sheet: C-elegans-Hamming-subtree
Table S5. Excel spreadsheets, of C. elegans lineage code, C. elegans differentiation code, C. elegans composite differentiation code, C. elegans CAST code, and frequency counts and probabilities for Hamming distances per subtree
Differentiation Tree
	Counts			Probability
h	[0]	[1]	h	[0]	[1]
0	1	4	0	0.00793651	0.038835
1	7	16	1	0.0555556	0.15534
2	50	24	2	0.396825	0.23301
3	40	32	3	0.31746	0.31068
4	24	24	4	0.190476	0.23301
5	4	3	5	0.031746	0.0291262
	Counts									Probability
h	[000]	[001]	[010]	[011]	[100]	[101]	[110]	[111]	h	[000]	[001]	[010]	[011]	[100]	[101]	[110]	[111]
0	0	0	0	1	0	1	1	1	0	0	0	0	0.03125	0	0.0294118	0.0384615	0.0625
1	0	1	3	2	6	2	6	2	1	0	0.03125	0.0967742	0.0625	0.24	0.0588235	0.230769	0.125
2	15	3	24	9	6	3	9	5	2	0.483871	0.09375	0.774194	0.28125	0.24	0.0882353	0.346154	0.3125
3	16	8	4	12	8	13	6	5	3	0.516129	0.25	0.129032	0.375	0.32	0.382353	0.230769	0.3125
4	0	18	0	6	4	13	4	3	4	0	0.5625	0	0.1875	0.16	0.382353	0.153846	0.1875
5	0	2	0	2	1	2	0	0	5	0	0.0625	0	0.0625	0.04	0.0588235	0	0
	Counts																															Probability
h	[00000]	[00001]	[00010]	[00011]	[00100]	[00101]	[00110]	[00111]	[01000]	[01001]	[01010]	[01011]	[01100]	[01101]	[01110]	[01111]	[11000]	[11001]	[11010]	[11011]	[11100]	[11101]	[10000]	[10001]	[10010]	[10011]	[10100]	[10101]	[10110]	[10111]	h	[00000]	[00001]	[00010]	[00011]	[00100]	[00101]	[00110]	[00111]	[01000]	[01001]	[01010]	[01011]	[01100]	[01101]	[01110]	[01111]	[11000]	[11001]
0	0	0	0	0	0	0	0	0	0	0	0	0	0	0	0	0	0	0	0	0	0	0	0	0	0	0	0	0	0	2	0	0	0	0	0	0	0	0	0	0	0	0	0	0	0	0	0	0	0
1	0	0	0	0	0	0	1	3	1	1	1	1	1	1	0	2	5	4	2	3	2	3	2	1	2	1	1	0	0	0	1	0	0	0	0	0	0	0.0666667	0.2	0.0666667	0.0666667	0.0666667	0.0666667	0.0666667	0.0666667	0	0.153846	0.333333	0.266667
2	7	6	1	2	1	1	0	3	10	12	14	8	1	4	7	6	6	5	4	5	4	4	2	0	1	3	1	1	0	0	2	1	0.4	0.0666667	0.133333	0.0666667	0.0666667	0	0.2	0.666667	0.8	0.933333	0.533333	0.0666667	0.266667	0.5	0.461538	0.4	0.333333
3	0	9	14	8	2	2	6	7	4	2	0	6	8	3	4	3	3	3	5	4	4	5	1	4	1	0	2	8	4	1	3	0	0.6	0.933333	0.533333	0.133333	0.133333	0.4	0.466667	0.266667	0.133333	0	0.4	0.533333	0.2	0.285714	0.230769	0.2	0.2
4	0	0	0	4	10	12	8	2	0	0	0	0	4	5	2	1	1	3	4	3	4	2	0	0	1	1	3	0	5	6	4	0	0	0	0.266667	0.666667	0.8	0.533333	0.133333	0	0	0	0	0.266667	0.333333	0.142857	0.0769231	0.0666667	0.2
5	0	0	0	1	2	0	0	0	0	0	0	0	1	2	1	1	0	0	0	0	1	1	0	0	0	0	2	0	0	0	5	0	0	0	0.0666667	0.133333	0	0	0	0	0	0	0	0.0666667	0.133333	0.0714286	0.0769231	0	0
Composite Differentiation Tree
	Counts			Probability
h	[0]	[1]	h	[0]	[1]
0	0	0	0	0	0
1	1	1	1	0.00970874	0.00787402
2	4	7	2	0.038835	0.0551181
3	15	50	3	0.145631	0.393701
4	24	40	4	0.23301	0.314961
5	32	24	5	0.31068	0.188976
6	24	4	6	0.23301	0.0314961
7	3	1	7	0.0291262	0.00787402
	Counts									Probability
h	[000]	[001]	[010]	[011]	[100]	[101]	[110]	[111]	h	[000]	[001]	[010]	[011]	[100]	[101]	[110]	[111]
0	0	0	0	0	0	0	0	0	0	0	0	0	0	0	0	0	0
1	0	0	0	0	0	0	0	0	1	0	0	0	0	0	0	0	0
2	1	1	0	0	3	2	0	0	2	0.037037	0.0588235	0	0	0.0967742	0.0645161	0	0
3	6	2	1	6	24	8	3	15	3	0.222222	0.117647	0.0322581	0.24	0.774194	0.258065	0.0967742	0.483871
4	9	5	2	8	4	12	8	16	4	0.333333	0.294118	0.0645161	0.32	0.129032	0.387097	0.258065	0.516129
5	7	4	13	8	0	6	18	0	5	0.259259	0.235294	0.419355	0.32	0	0.193548	0.580645	0
6	4	4	13	3	0	2	2	0	6	0.148148	0.235294	0.419355	0.12	0	0.0645161	0.0645161	0
7	0	1	2	0	0	1	0	0	7	0	0.0588235	0.0645161	0	0	0.0322581	0	0
	Counts																															Probability
h	[00000]	[00001]	[00010]	[00011]	[00110]	[00111]	[01000]	[01001]	[01010]	[01011]	[01100]	[01101]	[01110]	[01111]	[10000]	[10001]	[10010]	[10011]	[10100]	[10101]	[10110]	[10111]	[11000]	[11001]	[11010]	[11011]	[11100]	[11101]	[11110]	[11111]	h	[00000]	[00001]	[00010]	[00011]	[00110]	[00111]	[01000]	[01001]	[01010]	[01011]	[01100]	[01101]	[01110]	[01111]	[10000]	[10001]	[10010]	[10011]
0	0	0	0	0	0	0	0	0	0	0	0	0	0	0	0	0	0	0	0	0	0	0	0	0	0	0	0	0	0	0	0	0	0	0	0	0	0	0	0	0	0	0	0	0	0	0	0	0	0
1	0	0	0	0	0	0	0	0	0	0	0	0	0	0	0	0	0	0	0	0	0	0	0	0	0	0	0	0	0	0	1	0	0	0	0	0	0	0	0	0	0	0	0	0	0	0	0	0	0
2	0	0	0	0	0	0	0	0	0	0	0	0	0	0	0	0	0	0	0	0	1	0	0	0	0	0	0	0	0	0	2	0	0	0	0	0	0	0	0	0	0	0	0	0	0	0	0	0	0
3	0	1	1	2	0	1	0	0	0	0	0	1	1	1	5	5	7	7	3	3	0	0	0	0	0	0	7	5	0	0	3	0	0.142857	0.2	0.4	0	0.142857	0	0	0	0	0	0.2	0.142857	0.2	0.714286	0.714286	1	1
4	3	1	3	2	1	3	0	0	0	0	1	2	3	2	2	2	0	0	2	2	1	7	1	1	5	1	0	2	7	7	4	0.428571	0.142857	0.6	0.4	0.142857	0.428571	0	0	0	0	0.2	0.4	0.428571	0.4	0.285714	0.285714	0	0
5	3	2	1	1	3	1	1	3	7	2	4	2	1	1	0	0	0	0	1	1	4	0	6	4	2	6	0	0	0	0	5	0.428571	0.285714	0.2	0.2	0.428571	0.142857	0.142857	0.428571	1	0.285714	0.8	0.4	0.142857	0.2	0	0	0	0
6	1	3	0	0	2	2	6	4	0	3	0	0	2	1	0	0	0	0	1	0	1	0	0	2	0	0	0	0	0	0	6	0.142857	0.428571	0	0	0.285714	0.285714	0.857143	0.571429	0	0.428571	0	0	0.285714	0.2	0	0	0	0
7	0	0	0	0	1	0	0	0	0	2	0	0	0	0	0	0	0	0	0	1	0	0	0	0	0	0	0	0	0	0	7	0	0	0	0	0.142857	0	0	0	0	0.285714	0	0	0	0	0	0	0	0
[truncated: 12 more columns]
